# Supplementary material for: Machine Learning-Based Prediction of Stacking Fault Energy in High-Manganese Steels: A Comparative Study of Ensemble and Kernel Methods
Source: Materials (Basel). 2026 May 9;19(10):1940. doi: 10.3390/ma19101940 (PMC13208557; doi:10.3390/ma19101940)
Supplement: Supplementary file 1 [file materials-19-01940-s001.zip]

Archive with 1 entries (1 files):
- materials-4259273-supplementary.xlsx
