# Supplementary material for: Machine Learning-Based Prediction of Stacking Fault Energy in High-Manganese Steels: A Comparative Study of Ensemble and Kernel Methods
Source: Materials (Basel). 2026 May 9;19(10):1940. doi: 10.3390/ma19101940 (PMC13208557; doi:10.3390/ma19101940)
Supplement: Supplementary file 1 [file materials-19-01940-s001.zip › materials-4259273-supplementary.xlsx]

## Sheet: Data
#	Fe (wt.%)	C (wt.%)	Si (wt.%)	Mn (wt.%)	Cr (wt.%)	Ni (wt.%)	N (wt.%)	Al (wt.%)	SFE (mJ/m²)	Reference	Outlier (Z>3)	Max Z-Score
1	82.863	0.083	0.024	17.03	0	0	0	0	17.9	[40]	NO	1.195
2	82.598	0.4	0.022	16.98	0	0	0	0	14.4		NO	1.157
3	81.926	1.1	0.024	16.95	0	0	0	0	21.4		NO	2.161
4	81.481	1.56	0.029	16.93	0	0	0	0	23.6		YES	3.605
5	90	0	0	10	0	0	0	0	20.53	[18]	NO	2.223
6	70	0	0	30	0	0	0	0	24.1		NO	2.093
7	73	0	0	25	0	0	0	2	18.5		NO	1.294
8	79.9	0.6	0	18	0	0	0	1.5	26.9		NO	0.769
9	61.5	0	0	38.5	0	0	0	0	25.9		YES	3.564
10	72	0	3	22	0	0	0	3	27.3		NO	2.342
11	77.4	0.6	3	15	4	0	0	0	7.1	[38]	NO	2.342
12	75.4	0.6	3	15	6	0	0	0	5.7		NO	2.342
13	80.4	0.6	0	15	4	0	0	0	8.8		NO	1.189
14	81.17	0.625	0	18.18	0	0	0	0.025	14.25	[42]	NO	0.952
15	79.676	0.624	0	18.18	0	0	0	1.52	27.33		NO	0.737
16	77.382	0.628	0	18.99	0	0	0	3	40.12		NO	1.263
17	84.13	0.613	0	15.23	0	0	0	0.027	12.38		NO	1.378
18	82.898	0.592	0	14.97	0	0	0	1.54	25.8		NO	1.201
19	81.869	0.621	0	15.47	0	0	0	2.04	30.12		NO	1.052
20	87.367	0.619	0	12	0	0	0	0.014	11.84		NO	1.844
21	86.087	0.623	0	11.82	0	0	0	1.47	25.52		NO	1.66
22	84.721	0.629	0	12.65	0	0	0	2	29.86		NO	1.463
23	67	0	2.5	27	0	0	0	3.5	22.6	[37]	NO	1.881
24	72	0	3	22	0	0	0	3	15		NO	2.342
25	69	0	3	25	0	0	0	3	21		NO	2.342
26	66	0	3	28	0	0	0	3	39		NO	2.342
27	79.9	0.6	1.5	18	0	0	0	0	14		NO	0.958
28	81.4	0.6	0	18	0	0	0	0	30		NO	0.985
29	76.87	0.32	5.71	17.1	0	0	0	0	2.9	[36]	YES	4.844
30	77.09	0.46	4.76	17.69	0	0	0	0	8.1		YES	3.967
31	79.99	0.59	3	16.42	0	0	0	0	12.5		NO	2.342
32	64.777	0.033	0.17	8.43	18.8	7.58	0.21	0	53	[35]	NO	2.546
33	64.84	0.06	0.24	8.96	18.2	7.46	0.24	0	33		NO	2.501
34	63.26	0.01	0.25	8.52	21	6.72	0.24	0	31		NO	2.222
35	64.413	0.017	0.24	8.79	19.2	7.07	0.27	0	37		NO	2.354
36	63.575	0.035	0.19	8.55	20.1	7.12	0.43	0	29		NO	2.373
37	64.602	0.018	0.24	8.96	18.2	7.46	0.52	0	33		NO	2.501
38	72.56	0.69	0	25.59	0	0	0	1.16	7.75	[34]	NO	1.33
39	71.4	0.69	0	24.75	0	0	0	3.16	10.67		NO	1.362
40	70.41	0.67	0	24.47	0	0	0	4.45	15.12		NO	2.164
41	68.25	0.68	0	24.8	0	0	0	6.27	14.95		YES	3.294
42	65.79	0.66	0	23.78	0	0	0	9.77	54.74		YES	5.467
43	71.06	0.02	0.31	9.7	18.3	0	0.61	0	19.3	[33]	NO	2.995
44	71.61	0.24	0.23	9.51	18.06	0	0.35	0	20.8		NO	1.799
45	71.58	0.3	0.13	9.61	18.06	0	0.32	0	22.5		NO	1.799
46	74.75	0.25	0	19	5	0	0	1	20.9	[32]	NO	0.531
47	73.25	0.25	0	19	5	0	0	2.5	30.5		NO	0.953
48	72.25	0.25	0	19	5	0	0	3.5	39.4		NO	1.574
49	71.75	0.25	0	19	5	0	0	4	47.5		NO	1.884
50	77.4	0.6	0	22	0	0	0	0	80		YES	4.228
51	77.4	0.6	0	22	0	0	0	0	19		NO	0.708
52	77.4	0.6	0	22	0	0	0	0	10		NO	1.097
53	74.25	0.15	0	25	0	0	0	0.6	7.75		NO	1.268
54	73.35	0.15	0	25	0	0	0	1.5	10.67		NO	1.228
55	72.65	0.15	0	25	0	0	0	2.2	15.12		NO	1.228
56	71.75	0.15	0	25	0	0	0	3.1	14.95		NO	1.325
57	70.05	0.15	0	25	0	0	0	4.8	54.74		NO	2.381
58	68.83	0.17	0	31	0	0	0	0	17.53		NO	2.266
59	79.9	0.6	0	18	0	0	0	1.5	26.4		NO	0.769
60	79.9	0.6	0	18	0	0	0	1.5	30		NO	0.769
61	81.4	0.6	0	18	0	0	0	0	13	[31]	NO	0.985
62	79.9	0.6	0	18	0	0	0	1.5	30		NO	0.769
63	82.56	0.604	0	14.82	2	0	0.016	0	14.47	[30]	NO	1.152
64	82.896	0.593	0	14.5	1.98	0	0.031	0	15.13		NO	1.2
65	82.548	0.594	0	14.96	1.83	0	0.068	0	16.03		NO	1.15
66	82.446	0.618	0	15.03	1.82	0	0.086	0	19.66		NO	1.135
67	81.82	0.56	0	14.9	2.51	0	0.21	0	31.52		NO	1.045
68	57.871	0.039	0.055	8.2	20.5	13.3	0.029	0.006	26.1	[29]	YES	4.699
69	52.299	0.03	0.037	8.1	20.1	19.4	0.026	0.008	34.8		YES	6.994
70	81.68	0.62	0	17.7	0	0	0	0	19.3	[28]	NO	1.025
71	78.9	0.6	0	18	0	0	0	2.5	40.4		NO	1.216
72	80.12	0.59	1.59	17.7	0	0	0	0	13.8		NO	1.041
73	72.28	0	2.76	22.2	0	0	0	2.76	15		NO	2.121
74	66.2	1.2	0	30.5	0	0	0	2.1	63		NO	2.935
75	79.9	0.6	0	18	0	0	0	1.5	29		NO	0.769
76	66	0	3	28	0	0	0	3	38.8		NO	2.342
77	76.454	0.081	0.06	23.4	0	0	0	0.005	5	[27]	NO	1.478
78	77.283	0.314	0.12	22.28	0	0	0	0.003	16.3		NO	0.757
79	75.965	0.325	0.04	22.46	0	0	0	1.21	25		NO	0.788
80	77.4	0.6	0	22	0	0	0	0	21.5	[26]	NO	0.708
81	74.4	0.6	0	22	0	0	0	3	37		NO	1.263
82	74.21	1.21	0.48	24.1	0	0	0	0	37	[25]	NO	2.506
83	79.8	0.6	0.1	18	0	0	0	1.5	34	[24]	NO	0.754
84	81.71	0.62	0.01	17.65	0	0	0	0.01	19.3	[22-23]	NO	1.029
85	80.32	0.58	0.05	17.51	0	0	0	1.54	29.1		NO	0.829
86	79.79	0.89	1.59	17.7	0	0	0	0.03	13.8		NO	1.501
87	80.46	0.62	0	17.5	0	0	0	1.42	32		NO	0.85
88	67.47	0	0	17.2	15.1	0	0.23	0	26.4	[21]	NO	1.398
89	67.22	0	0	17.2	15.1	0	0.48	0	21.3		NO	2.244
90	66.9	0	0	17.2	15.1	0	0.8	0	41		YES	4.093
91	72.08	0.03	0	9.7	17.8	0	0.39	0	10.4		NO	1.764
92	71.73	0.03	0	9.7	18.1	0	0.44	0	12.2		NO	2.013
93	72.16	0.03	0	9.6	17.7	0	0.51	0	17.1		NO	2.417
94	71.98	0.03	0	9.8	17.5	0	0.69	0	22.8		YES	3.458
95	71.37	0.02	0	9.7	18.3	0	0.61	0	19.3		NO	2.995
96	81.83	0.56	0	14.9	2.5	0	0.21	0	33.1		NO	1.047
97	78.04	0.25	0	16	5.6	0	0.11	0	5		NO	1.478
98	70.86	0.24	0	19	9.7	0	0.2	0	20		NO	0.666
99	67.44	0.24	0	20	12	0	0.32	0	36		NO	1.319
100	62.3	0.3	0	25	12	0	0.4	0	31		NO	1.781
101	57.3	0.3	0	30	12	0	0.4	0	43.3		NO	2.485
102	68.8	0.31	0	16	14.6	0	0.29	0	21		NO	1.33
103	71.23	0.15	0	10.2	18	0	0.42	0	20.1		NO	1.897
104	71.44	0.38	0	9.7	18.1	0	0.38	0	27.6		NO	1.805
105	71.81	0.24	0	9.5	18.1	0	0.35	0	20.8		NO	1.805
106	71.68	0.3	0	9.6	18.1	0	0.32	0	22.5		NO	1.805
107	81.949	0.55	0	17.5	0	0	0	0.001	13	[20]	NO	1.064
108	80.06	0.62	0	17.9	0	0	0	1.42	29		NO	0.792
109	64.028	0.032	3.09	29.9	0	0	0	2.95	54.4		NO	2.425
110	82.66	0.71	0	16.63	0	0	0	0	17.2	[43]	NO	1.166
111	82.34	0.72	0	16.94	0	0	0	0	20.1		NO	1.12
112	82.21	0.72	0	17.07	0	0	0	0	22.3		NO	1.101
113	80.62	0.7	0	17.18	0	0	0	1.5	31.2		NO	0.904
114	79.25	0.69	0	17.26	0	0	0	2.8	40.3		NO	1.208
115	79.21	0.7	2.9	17.19	0	0	0	0	13.6		NO	2.25
116	78.43	0.6	0	19.94	0	0	0	1.03	23.5		NO	0.649
117	78.67	0.3	0	20	0	0	0	1.03	15.3		NO	0.694
118	78.17	0.91	0	19.9	0	0	0	1.02	31.6		NO	1.564
119	83.36	0.61	0	15.02	0	0	0	1.01	17.8		NO	1.267
120	73.66	0.59	0	24.76	0	0	0	0.99	30.3		NO	1.186
121	79.58	0.61	0	19.81	0	0	0	0	16.8		NO	0.723
122	76.89	0.6	0	20.59	0	0	0	1.92	30.1		NO	0.649
123	62.373	0.027	0.43	8.75	21	7.11	0.31	0	65	[19]	YES	3.087
124	63.246	0.034	0.13	9.55	20.3	6.48	0.26	0	41		NO	2.132
125	78	0.91	1.29	15.7	0	4.1	0	0	21		NO	1.564
126	65.35	0.01	0.33	14.8	15.4	4.1	0.01	0	8.9		NO	1.439
127	64.9	0.02	0.28	15.3	15.4	4	0.1	0	13.6		NO	1.439
128	65.22	0.02	0.26	15.2	15	4.1	0.2	0	19.1		NO	1.385
129	65.61	0.01	0.27	14.9	14.9	4	0.31	0	24.7		NO	1.371
130	77.1	0.9	0	22	0	0	0	0	17.53	[18]	NO	1.532
131	74.1	0.9	0	22	0	0	0	3	35.61		NO	1.532
132	69.1	0.9	0	22	0	0	0	8	50.76		YES	4.368
Total: n=132 raw entries. Highlighted rows (red) = 13 outliers removed by Z-score method (|Z|>3 on any variable). Clean dataset: n=119.
